# Supplementary material for: Ethylene regulates post-germination seedling growth in wheat through spatial and temporal modulation of ABA/GA balance
Source: J Exp Bot. 2019 Dec 24;71(6):1985–2004. doi: 10.1093/jxb/erz566 (PMC7094081; doi:10.1093/jxb/erz566)
Supplement: erz566_suppl_supplementary_table_S1 [file erz566_suppl_supplementary_table_s1.xlsx]

## Sheet: Table S1
Table 1. Sequence similarity of starch degrading and GAMYB genes with their orthologues.
Gene name	Gene abbreviation	UniGene ID	NCBI gene ID	Gene ID in Ensembl	Orthologous genes
					Species	NCBI gene ID	Gene abbreviation	Nucleotide Identity (%)	Protein Identity (%)
α-amylases	AMY1	Ta.10281	CV772865.1	TraesCS7D02G380400	Hordeum vulgare	FN179389	AMY1	95	97
					Oryza sativa	XM_015785759	AMY2	84	83
					Brachypodium distachyon	XM_003563511	AMY	88	88
					Sorghum bicolor	XM_021452720	AMY	86	86
α-amylases	AMY3	Ta.58571	CA701040	TraesCS6D02G298500	Hordeum vulgare	FN179391	AMY3	97	97
					Oryza sativa	EU267975	AMY	85	86
					Brachypodium distachyon	XM_010237777	AMY	86	83
					Sorghum bicolor	XM_002454556	AMY	85	82
α-amylases	AMY4	Ta.490	JV989039	TraesCS2D02G287800	Hordeum vulgare	FN179392	AMY4	97	98
					Oryza sativa	XM_015779949	AMY2	89	92
					Brachypodium distachyon	XM_003579611	AMY2	92	96
					Sorghum bicolor	XM_002446341	AMY2	87	89
β-amylases	BAM1	Ta.69943	JP210880.1	TraesCS4B02G393500	Hordeum vulgare	FN179393	BMY1	91	87
					Oryza sativa	XM_015789214	BMY	83	82
					Brachypodium distachyon	XM_024457211	BMY	86	83
					Sorghum bicolor	XM_021454375	BMY	81	79
β-amylases	BAM2	Ta.3	X98504.1	TraesCS2D02G220900	Hordeum vulgare	FN179394	BMY2	96	98
					Oryza sativa	XM_015789214	BMY	86	89
					Brachypodium distachyon	XM_024457211	BMY	90	91
					Sorghum bicolor	XM_021454375	BMY	85	86
β-amylases	BAM3	Ta.4494	BQ804909	TraesCS5A02G513200	Hordeum vulgare	AK364918	BMY	93	94
					Oryza sativa	XM_026020830	BMY1	82	82
					Brachypodium distachyon	XM_003558789	BMY2	88	87
					Sorghum bicolor	XM_002468488	BMY1	81	82
β-amylases	BMY6	Ta.1062	AK334256.1	TraesCS4A02G307900	Zea mays	EU956905	BMY	83	79
					Oryza sativa	XM_015756184	BMY2	84	89
					Brachypodium distachyon	XM_003576823	BMY2	83	87
					Sorghum bicolor	XM_002459804	BMY2	85	80
β-amylases	BMY8	Ta.40299	CJ908248	TraesCS6A02G085800	Zea mays	XM_020552948	BMY8	82	80
					Oryza sativa	XM_015767273	BMY8	86	82
					Brachypodium distachyon	XM_014899960	BMY8	91	87
					Sorghum bicolor	XM_002451427	BMY8	85	81
α-glucosidase	AGL1	Ta.54720	DR736759.1	TraesCS7A02G464200	Hordeum vulgare	GU134398	AGL1	96	95
					Oryza sativa	XM_026025992	AGL	84	77
					Brachypodium distachyon	XM_003560404	AGL	79	78
					Sorghum bicolor	XM_021449919	AGL	83	77
α-glucosidase	AGL3	Ta.35088	JP210548.1	TraesCS1B02G251000	Hordeum vulgare	AB240194	AGL3	96	96
					Oryza sativa	XM_015791884	AGL2	87	85
					Brachypodium distachyon	XM_003557246	AGL2	90	89
					Sorghum bicolor	XM_021452898	AGL2	86	83
Gene name	Gene abbreviation	UniGene ID	NCBI gene ID	Gene ID in Ensembl	Orthologous genes
					Species	NCBI gene ID	Gene abbreviation	Nucleotide Identity (%)	Protein Identity (%)
Transcription factor GAMYB	GAMYB	Ta.24098	AY615200	TraesCS3A02G336500	Hordeum vulgare	X87690	GAMYB	96	97
					Oryza sativa	XM_015766849	GAMYB	87	91
					Brachypodium distachyon	XM_003564404	GAMYB	88	90
					Sorghum bicolor	XM_021457731	GAMYB	83	84
