# Supplementary material for: Ethylene regulates post-germination seedling growth in wheat through spatial and temporal modulation of ABA/GA balance
Source: J Exp Bot. 2019 Dec 24;71(6):1985–2004. doi: 10.1093/jxb/erz566 (PMC7094081; doi:10.1093/jxb/erz566)
Supplement: erz566_suppl_supplementary_table_S2 [file erz566_suppl_supplementary_table_s2.xlsx]

## Sheet: Sheet1
Table S2. Primer sequences and amplification efficiency of the PCR reactions.
Name	GenBank ID	Primer Sequence (5'—3')		Amplicon Size (bp)	PCR efficiency (%)	R2
TaAMY1	CV772865	F	ACCGGCAGAATCTGGTGAAC	100	96.5	0.993
		R	CACCGGGGCGTTCAATATCC
TaAMY3	CA701040	F	TTACATCGACCGCTCGGCGC	159	90	0.994
		R	AAGGTGGTAGCGGGGCCTTTG
TaAMY4	JV989039	F	GTTTCCGATGCTGTTGTCCAAGA	222	100.4	0.977
		R	GTTCTGTGGCAGATAGCCTTCT
TaBAM1	JP210880	F	AATGGAAGCGAGCGTGCAA	100	95.2	0.95
		R	CTCGTCACCCTTCTCGAACCT
TaBAM2	X98504	F	ATGATCCTGAAAGCAGCGCA	119	91.6	0.959
		R	TTCTACACAGGGGCAACGAG
TaBAM3	BQ804909	F	CTTCACCTACCTCCGCATGG	193	92.5	0.993
		R	TTAGTTGCAGAGGGCGACG
TaBAM6	AK334256	F	TGAGGGCGTAGATTGTCAGC	176	104.4	0.996
		R	TTTACATCTTGGAGCGGCGT
TaBAM8	CJ908248	F	GACAAAGAGCGAGTCCTTCGA	292	99.3	0.958
		R	CAGCATTATCAGGCCCACGG
TaAGL1	DR736759	F	TCGACTACATGGACGGCTTC	111	103.1	0.995
		R	GGACGTATTTCTGGGCGTTG
TaAGL3	JP210548	F	TCTGTGCAAGCACTTCACCT	106	91.4	0.989
		R	CGGCAGATCAGGGTGTGAAT
TaGAMYB	AY615200	F	CATCCTGGTGGACTACGTGA	197	99.4	0.991
		R	ACTTGTTGCCCATCTTGGAG
F, forward primer; R, reverse primer.
