# Supplementary material for: Ethylene regulates post-germination seedling growth in wheat through spatial and temporal modulation of ABA/GA balance
Source: J Exp Bot. 2019 Dec 24;71(6):1985–2004. doi: 10.1093/jxb/erz566 (PMC7094081; doi:10.1093/jxb/erz566)
Supplement: erz566_suppl_supplementary_table_S3 [file erz566_suppl_supplementary_table_s3.xlsx]

## Sheet: Sheet1
Table S3. ABRE motifs identified in the 1000 bp upstream sequences of TaNCED1 and TaNCED2 genes.
Gene name	Ensemble ID	Motif name	Motif sequence	Location	Direction	Organism	Short function
TaNCED1	TraesCS5B02G029300	ABRE	CACGTG	722	-	Arabidopsis thaliana	cis-acting element involved in the abscisic acid responsiveness
		ABRE	ACGTG	723	+	Arabidopsis thaliana	cis-acting element involved in the abscisic acid responsiveness
		ABRE2	CCACGTGG	721	-	Zea mays
	TraesCS5D02G038800	ABRE	CACGTG	731	-	Arabidopsis thaliana	cis-acting element involved in the abscisic acid responsiveness
		ABRE	ACGTG	732	+	Arabidopsis thaliana	cis-acting element involved in the abscisic acid responsiveness
		ABRE2	CCACGTGG	730	-	Zea mays
TaNCED2	TraesCS5A02G374000	ABRE	ACGTG	54	+	Arabidopsis thaliana	cis-acting element involved in the abscisic acid responsiveness
		ABRE	ACGTG	657	-	Arabidopsis thaliana	cis-acting element involved in the abscisic acid responsiveness
		ABRE	CACGTG	702	-	Arabidopsis thaliana	cis-acting element involved in the abscisic acid responsiveness
		ABRE	ACGTG	703	+	Arabidopsis thaliana	cis-acting element involved in the abscisic acid responsiveness
		ABRE2	CCACGTGG	701	-	Zea mays
	TraesCS5B02G375900	ABRE	ACGTG	25	+	Arabidopsis thaliana	cis-acting element involved in the abscisic acid responsiveness
		ABRE	ACGTG	656	-	Arabidopsis thaliana	cis-acting element involved in the abscisic acid responsiveness
		ABRE	CACGTG	701	-	Arabidopsis thaliana	cis-acting element involved in the abscisic acid responsiveness
		ABRE	ACGTG	702	+	Arabidopsis thaliana	cis-acting element involved in the abscisic acid responsiveness
		ABRE	GCAACGTGTC	800	+	Hordeum vulgare	cis-acting element involved in the abscisic acid responsiveness
		ABRE2	CCACGTGG	700	-	Zea mays
	TraesCS5D02G383500	ABRE	ACGTG	64	+	Arabidopsis thaliana	cis-acting element involved in the abscisic acid responsiveness
		ABRE	CACGTG	698	-	Arabidopsis thaliana	cis-acting element involved in the abscisic acid responsiveness
		ABRE	ACGTG	699	+	Arabidopsis thaliana	cis-acting element involved in the abscisic acid responsiveness
		ABRE2	CCACGTGG	697	-	Zea mays
ABRE motis were identified by PLANTCARE (http://bioinformatics.psb.ugent.be/webtools/plantcare/html/).
Lescot M et al (2002) PlantCARE, a database of plant cis-acting regulatory elements and a portal to tools for in silico analysis of promoter sequences. Nucleic Acids Res. 30(1):325-7
